# Supplementary material for: Genetically incorporated crosslinkers reveal NleE attenuates host autophagy dependent on PSMD10
Source: eLife. 2021 Jul 13;10:e69047. doi: 10.7554/eLife.69047 (PMC8324295; doi:10.7554/eLife.69047)
Supplement: Figure 1—source data 9. [file elife-69047-fig1-data9.zip]

Archive with 4 entries (3 files):
- Figure 1-source data 9. Original western blot files for Figure 1/Figure 1-source data B1.jpg
- Figure 1-source data 9. Original western blot files for Figure 1/Figure 1-source data B2.jpg
- Figure 1-source data 9. Original western blot files for Figure 1/Figure 1-source data B3.jpg
- Figure 1-source data 9. Original western blot files for Figure 1/
