# Supplementary material for: Genetically incorporated crosslinkers reveal NleE attenuates host autophagy dependent on PSMD10
Source: eLife. 2021 Jul 13;10:e69047. doi: 10.7554/eLife.69047 (PMC8324295; doi:10.7554/eLife.69047)
Supplement: Figure 2—source data 1. [file elife-69047-fig2-data1.zip]

Archive with 7 entries (6 files):
- Figure 2-source data 1. Original western blot files for Figure 2/Figure 2-source data C.jpg
- Figure 2-source data 1. Original western blot files for Figure 2/Figure 2-source data D.jpg
- Figure 2-source data 1. Original western blot files for Figure 2/Figure 2-source data E1.jpg
- Figure 2-source data 1. Original western blot files for Figure 2/Figure 2-source data E2.jpg
- Figure 2-source data 1. Original western blot files for Figure 2/Figure 2-source data E3.jpg
- Figure 2-source data 1. Original western blot files for Figure 2/Figure 2-source data E4.jpg
- Figure 2-source data 1. Original western blot files for Figure 2/
