# Supplementary material for: Genetically incorporated crosslinkers reveal NleE attenuates host autophagy dependent on PSMD10
Source: eLife. 2021 Jul 13;10:e69047. doi: 10.7554/eLife.69047 (PMC8324295; doi:10.7554/eLife.69047)
Supplement: Figure 2—figure supplement 1—source data 2. [file elife-69047-fig2-figsupp1-data2.zip]

Archive with 4 entries (3 files):
- Figure 2-figure supplement 1-source data 2. Original western blot files for Figure 2-figure supplement 1/Figure 2-figure supplement 1-source data A1.jpg
- Figure 2-figure supplement 1-source data 2. Original western blot files for Figure 2-figure supplement 1/Figure 2-figure supplement 1-source data A2.jpg
- Figure 2-figure supplement 1-source data 2. Original western blot files for Figure 2-figure supplement 1/Figure 2-figure supplement 1-source data C.jpg
- Figure 2-figure supplement 1-source data 2. Original western blot files for Figure 2-figure supplement 1/
