# Supplementary material for: Genetically incorporated crosslinkers reveal NleE attenuates host autophagy dependent on PSMD10
Source: eLife. 2021 Jul 13;10:e69047. doi: 10.7554/eLife.69047 (PMC8324295; doi:10.7554/eLife.69047)
Supplement: Figure 2—figure supplement 2—source data 2. [file elife-69047-fig2-figsupp2-data2.zip]

Archive with 10 entries (9 files):
- Figure 2-figure supplement 2-source data 2. Original western blot files for Figure 2-figure supplement 2/
- Figure 2-figure supplement 2-source data 2. Original western blot files for Figure 2-figure supplement 2/Figure 2-figure supplement 2-source data C1.jpg
- Figure 2-figure supplement 2-source data 2. Original western blot files for Figure 2-figure supplement 2/Figure 2-figure supplement 2-source data C2.jpg
- Figure 2-figure supplement 2-source data 2. Original western blot files for Figure 2-figure supplement 2/Figure 2-figure supplement 2-source data D1.jpg
- Figure 2-figure supplement 2-source data 2. Original western blot files for Figure 2-figure supplement 2/Figure 2-figure supplement 2-source data D2.jpg
- Figure 2-figure supplement 2-source data 2. Original western blot files for Figure 2-figure supplement 2/Figure 2-figure supplement 2-source data E.jpg
- Figure 2-figure supplement 2-source data 2. Original western blot files for Figure 2-figure supplement 2/Figure 2-figure supplement 2-source data F1.jpg
- Figure 2-figure supplement 2-source data 2. Original western blot files for Figure 2-figure supplement 2/Figure 2-figure supplement 2-source data F2.jpg
- Figure 2-figure supplement 2-source data 2. Original western blot files for Figure 2-figure supplement 2/Figure 2-figure supplement 2-source data G1.jpg
- Figure 2-figure supplement 2-source data 2. Original western blot files for Figure 2-figure supplement 2/Figure 2-figure supplement 2-source data G2.jpg
