# Supplementary material for: Genetically incorporated crosslinkers reveal NleE attenuates host autophagy dependent on PSMD10
Source: eLife. 2021 Jul 13;10:e69047. doi: 10.7554/eLife.69047 (PMC8324295; doi:10.7554/eLife.69047)
Supplement: Figure 3—source data 6. [file elife-69047-fig3-data6.zip]

Archive with 7 entries (6 files):
- Figure 3-source data 6. Original western blot files for Figure 3/Figure 3-source data E1.jpg
- Figure 3-source data 6. Original western blot files for Figure 3/Figure 3-source data E2.jpg
- Figure 3-source data 6. Original western blot files for Figure 3/Figure 3-source data E3.jpg
- Figure 3-source data 6. Original western blot files for Figure 3/Figure 3-source data F1.jpg
- Figure 3-source data 6. Original western blot files for Figure 3/Figure 3-source data F2.jpg
- Figure 3-source data 6. Original western blot files for Figure 3/Figure 3-source data F3.jpg
- Figure 3-source data 6. Original western blot files for Figure 3/
