# Supplementary material for: Genetically incorporated crosslinkers reveal NleE attenuates host autophagy dependent on PSMD10
Source: eLife. 2021 Jul 13;10:e69047. doi: 10.7554/eLife.69047 (PMC8324295; doi:10.7554/eLife.69047)
Supplement: Figure 3—figure supplement 1—source data 2. [file elife-69047-fig3-figsupp1-data2.zip]

Archive with 18 entries (17 files):
- Figure 3-figure supplement 1-source data 2. Original western blot files for Figure 3-figure supplement 1/
- Figure 3-figure supplement 1-source data 2. Original western blot files for Figure 3-figure supplement 1/Figure 3-figure supplement 1-source data A1.jpg
- Figure 3-figure supplement 1-source data 2. Original western blot files for Figure 3-figure supplement 1/Figure 3-figure supplement 1-source data A2.jpg
- Figure 3-figure supplement 1-source data 2. Original western blot files for Figure 3-figure supplement 1/Figure 3-figure supplement 1-source data A3.jpg
- Figure 3-figure supplement 1-source data 2. Original western blot files for Figure 3-figure supplement 1/Figure 3-figure supplement 1-source data A4.jpg
- Figure 3-figure supplement 1-source data 2. Original western blot files for Figure 3-figure supplement 1/Figure 3-figure supplement 1-source data A5.jpg
- Figure 3-figure supplement 1-source data 2. Original western blot files for Figure 3-figure supplement 1/Figure 3-figure supplement 1-source data A6.jpg
- Figure 3-figure supplement 1-source data 2. Original western blot files for Figure 3-figure supplement 1/Figure 3-figure supplement 1-source data B1.jpg
- Figure 3-figure supplement 1-source data 2. Original western blot files for Figure 3-figure supplement 1/Figure 3-figure supplement 1-source data B2.jpg
- Figure 3-figure supplement 1-source data 2. Original western blot files for Figure 3-figure supplement 1/Figure 3-figure supplement 1-source data B3.jpg
- Figure 3-figure supplement 1-source data 2. Original western blot files for Figure 3-figure supplement 1/Figure 3-figure supplement 1-source data B4.jpg
- Figure 3-figure supplement 1-source data 2. Original western blot files for Figure 3-figure supplement 1/Figure 3-figure supplement 1-source data C1.jpg
- Figure 3-figure supplement 1-source data 2. Original western blot files for Figure 3-figure supplement 1/Figure 3-figure supplement 1-source data C2.jpg
- Figure 3-figure supplement 1-source data 2. Original western blot files for Figure 3-figure supplement 1/Figure 3-figure supplement 1-source data C3.jpg
- Figure 3-figure supplement 1-source data 2. Original western blot files for Figure 3-figure supplement 1/Figure 3-figure supplement 1-source data D1.jpg
- Figure 3-figure supplement 1-source data 2. Original western blot files for Figure 3-figure supplement 1/Figure 3-figure supplement 1-source data D2.jpg
- Figure 3-figure supplement 1-source data 2. Original western blot files for Figure 3-figure supplement 1/Figure 3-figure supplement 1-source data D3.jpg
- Figure 3-figure supplement 1-source data 2. Original western blot files for Figure 3-figure supplement 1/Figure 3-figure supplement 1-source data D4.jpg
