# Supplementary material for: Genetically incorporated crosslinkers reveal NleE attenuates host autophagy dependent on PSMD10
Source: eLife. 2021 Jul 13;10:e69047. doi: 10.7554/eLife.69047 (PMC8324295; doi:10.7554/eLife.69047)
Supplement: Figure 4—source data 1. [file elife-69047-fig4-data1.zip]

Archive with 5 entries (4 files):
- Figure 4-source data 1. Original western blot files for Figure 4/Figure 4-source data B1.jpg
- Figure 4-source data 1. Original western blot files for Figure 4/Figure 4-source data B2.jpg
- Figure 4-source data 1. Original western blot files for Figure 4/Figure 4-source data D1.jpg
- Figure 4-source data 1. Original western blot files for Figure 4/Figure 4-source data D2.jpg
- Figure 4-source data 1. Original western blot files for Figure 4/
