# Supplementary material for: Genetically incorporated crosslinkers reveal NleE attenuates host autophagy dependent on PSMD10
Source: eLife. 2021 Jul 13;10:e69047. doi: 10.7554/eLife.69047 (PMC8324295; doi:10.7554/eLife.69047)
Supplement: Figure 4—figure supplement 2—source data 2. [file elife-69047-fig4-figsupp2-data2.zip]

Archive with 5 entries (4 files):
- Figure 4-figure supplement 2-source data 2. Original western blot files for Figure 4-figure supplement 2/Figure 4-figure supplement 2-source data A1.jpg
- Figure 4-figure supplement 2-source data 2. Original western blot files for Figure 4-figure supplement 2/Figure 4-figure supplement 2-source data A2.jpg
- Figure 4-figure supplement 2-source data 2. Original western blot files for Figure 4-figure supplement 2/Figure 4-figure supplement 2-source data C1.jpg
- Figure 4-figure supplement 2-source data 2. Original western blot files for Figure 4-figure supplement 2/Figure 4-figure supplement 2-source data C2.jpg
- Figure 4-figure supplement 2-source data 2. Original western blot files for Figure 4-figure supplement 2/
