# Supplementary material for: Genetically incorporated crosslinkers reveal NleE attenuates host autophagy dependent on PSMD10
Source: eLife. 2021 Jul 13;10:e69047. doi: 10.7554/eLife.69047 (PMC8324295; doi:10.7554/eLife.69047)
Supplement: Figure 5—source data 2. [file elife-69047-fig5-data2.zip]

Archive with 10 entries (9 files):
- Figure 5-source data 2. Original western blot files for Figure 5/
- Figure 5-source data 2. Original western blot files for Figure 5/Figure 5-source data A.jpg
- Figure 5-source data 2. Original western blot files for Figure 5/Figure 5-source data B.jpg
- Figure 5-source data 2. Original western blot files for Figure 5/Figure 5-source data C.jpg
- Figure 5-source data 2. Original western blot files for Figure 5/Figure 5-source data D.jpg
- Figure 5-source data 2. Original western blot files for Figure 5/Figure 5-source data E.jpg
- Figure 5-source data 2. Original western blot files for Figure 5/Figure 5-source data F1.jpg
- Figure 5-source data 2. Original western blot files for Figure 5/Figure 5-source data F2.jpg
- Figure 5-source data 2. Original western blot files for Figure 5/Figure 5-source data G1.jpg
- Figure 5-source data 2. Original western blot files for Figure 5/Figure 5-source data G2.jpg
