# Supplementary material for: Genetically incorporated crosslinkers reveal NleE attenuates host autophagy dependent on PSMD10
Source: eLife. 2021 Jul 13;10:e69047. doi: 10.7554/eLife.69047 (PMC8324295; doi:10.7554/eLife.69047)
Supplement: Figure 6—source data 2. [file elife-69047-fig6-data2.zip]

Archive with 14 entries (13 files):
- Figure 6-source data 2. Original western blot files for Figure 6/
- Figure 6-source data 2. Original western blot files for Figure 6/Figure 6-source data A1.jpg
- Figure 6-source data 2. Original western blot files for Figure 6/Figure 6-source data A2.jpg
- Figure 6-source data 2. Original western blot files for Figure 6/Figure 6-source data A3.jpg
- Figure 6-source data 2. Original western blot files for Figure 6/Figure 6-source data A4.jpg
- Figure 6-source data 2. Original western blot files for Figure 6/Figure 6-source data B1.jpg
- Figure 6-source data 2. Original western blot files for Figure 6/Figure 6-source data B2.jpg
- Figure 6-source data 2. Original western blot files for Figure 6/Figure 6-source data B3.jpg
- Figure 6-source data 2. Original western blot files for Figure 6/Figure 6-source data D1.jpg
- Figure 6-source data 2. Original western blot files for Figure 6/Figure 6-source data D2.jpg
- Figure 6-source data 2. Original western blot files for Figure 6/Figure 6-source data D3.jpg
- Figure 6-source data 2. Original western blot files for Figure 6/Figure 6-source data F1.jpg
- Figure 6-source data 2. Original western blot files for Figure 6/Figure 6-source data F2.jpg
- Figure 6-source data 2. Original western blot files for Figure 6/Figure 6-source data F3.jpg
