# Supplementary material for: Genetically incorporated crosslinkers reveal NleE attenuates host autophagy dependent on PSMD10
Source: eLife. 2021 Jul 13;10:e69047. doi: 10.7554/eLife.69047 (PMC8324295; doi:10.7554/eLife.69047)
Supplement: Figure 7—source data 1. [file elife-69047-fig7-data1.zip]

Archive with 19 entries (18 files):
- Figure 7-source data 1. Original western blot files for Figure 7/
- Figure 7-source data 1. Original western blot files for Figure 7/Figure 7-source data A1.jpg
- Figure 7-source data 1. Original western blot files for Figure 7/Figure 7-source data A2.jpg
- Figure 7-source data 1. Original western blot files for Figure 7/Figure 7-source data A3.jpg
- Figure 7-source data 1. Original western blot files for Figure 7/Figure 7-source data A4.jpg
- Figure 7-source data 1. Original western blot files for Figure 7/Figure 7-source data A5.jpg
- Figure 7-source data 1. Original western blot files for Figure 7/Figure 7-source data A6.jpg
- Figure 7-source data 1. Original western blot files for Figure 7/Figure 7-source data A7.jpg
- Figure 7-source data 1. Original western blot files for Figure 7/Figure 7-source data A8.jpg
- Figure 7-source data 1. Original western blot files for Figure 7/Figure 7-source data B1.jpg
- Figure 7-source data 1. Original western blot files for Figure 7/Figure 7-source data B2.jpg
- Figure 7-source data 1. Original western blot files for Figure 7/Figure 7-source data B3.jpg
- Figure 7-source data 1. Original western blot files for Figure 7/Figure 7-source data B4.jpg
- Figure 7-source data 1. Original western blot files for Figure 7/Figure 7-source data E1.jpg
- Figure 7-source data 1. Original western blot files for Figure 7/Figure 7-source data E2.jpg
- Figure 7-source data 1. Original western blot files for Figure 7/Figure 7-source data E3.jpg
- Figure 7-source data 1. Original western blot files for Figure 7/Figure 7-source data E4.jpg
- Figure 7-source data 1. Original western blot files for Figure 7/Figure 7-source data F1.jpg
- Figure 7-source data 1. Original western blot files for Figure 7/Figure 7-source data F2.jpg
