# Supplementary material for: Genetically incorporated crosslinkers reveal NleE attenuates host autophagy dependent on PSMD10
Source: eLife. 2021 Jul 13;10:e69047. doi: 10.7554/eLife.69047 (PMC8324295; doi:10.7554/eLife.69047)
Supplement: Figure 7—figure supplement 3—source data 1. [file elife-69047-fig7-figsupp3-data1.zip]

Archive with 15 entries (14 files):
- Figure 7-figure supplement 3-source data 1. Original western blot files for Figure 7-figure supplement 3/
- Figure 7-figure supplement 3-source data 1. Original western blot files for Figure 7-figure supplement 3/Figure 7-figure supplement 3-source data B1.jpg
- Figure 7-figure supplement 3-source data 1. Original western blot files for Figure 7-figure supplement 3/Figure 7-figure supplement 3-source data B2.jpg
- Figure 7-figure supplement 3-source data 1. Original western blot files for Figure 7-figure supplement 3/Figure 7-figure supplement 3-source data B3.jpg
- Figure 7-figure supplement 3-source data 1. Original western blot files for Figure 7-figure supplement 3/Figure 7-figure supplement 3-source data B4.jpg
- Figure 7-figure supplement 3-source data 1. Original western blot files for Figure 7-figure supplement 3/Figure 7-figure supplement 3-source data C1.jpg
- Figure 7-figure supplement 3-source data 1. Original western blot files for Figure 7-figure supplement 3/Figure 7-figure supplement 3-source data C2.jpg
- Figure 7-figure supplement 3-source data 1. Original western blot files for Figure 7-figure supplement 3/Figure 7-figure supplement 3-source data C3.jpg
- Figure 7-figure supplement 3-source data 1. Original western blot files for Figure 7-figure supplement 3/Figure 7-figure supplement 3-source data C4.jpg
- Figure 7-figure supplement 3-source data 1. Original western blot files for Figure 7-figure supplement 3/Figure 7-figure supplement 3-source data DE1.jpg
- Figure 7-figure supplement 3-source data 1. Original western blot files for Figure 7-figure supplement 3/Figure 7-figure supplement 3-source data DE2.jpg
- Figure 7-figure supplement 3-source data 1. Original western blot files for Figure 7-figure supplement 3/Figure 7-figure supplement 3-source data DE3.jpg
- Figure 7-figure supplement 3-source data 1. Original western blot files for Figure 7-figure supplement 3/Figure 7-figure supplement 3-source data DE4.jpg
- Figure 7-figure supplement 3-source data 1. Original western blot files for Figure 7-figure supplement 3/Figure 7-figure supplement 3-source data DE5.jpg
- Figure 7-figure supplement 3-source data 1. Original western blot files for Figure 7-figure supplement 3/Figure 7-figure supplement 3-source data DE6.jpg
